# Supplementary material for: The influence of androgynous streamers on consumers’ product preferences
Source: Front Psychol. 2022 Dec 1;13:1029503. doi: 10.3389/fpsyg.2022.1029503 (PMC9752884; doi:10.3389/fpsyg.2022.1029503)
Supplement: Supplementary file 3 [file Table_2.XLS]

## Sheet: study 2a
group	stemer	frame	frame1	desire	age	gender
1	1	1	4.7	3	20	1
1	1	1	5.1	3	22	1
1	1	1	5	3	23	0
1	1	1	4.5	4	21	0
1	1	1	4.3	5	32	1
1	1	1	5.2	3	32	1
1	1	1	4.9	3	29	1
1	1	1	4.8	3	18	0
1	1	1	5.1	4	22	0
1	1	1	4.8	4	20	1
1	1	1	4.5	5	24	1
1	1	1	4.4	5	22	1
1	1	1	4.6	4	31	1
1	1	1	4.8	4	20	0
1	1	1	4.9	4	32	1
1	1	1	5.2	2	24	1
1	1	1	4.6	4	21	0
1	1	1	5.1	2	25	1
1	1	1	4.9	2	22	0
1	1	1	5.2	2	22	1
1	1	1	4.8	3	21	0
1	1	1	4.8	4	20	1
1	1	1	4.5	3	24	1
1	1	1	4.9	2	22	1
1	1	1	5.2	2	19	0
1	1	1	5.5	2	24	1
1	1	1	4.6	4	22	0
1	1	1	4.4	4	26	1
1	1	1	4.8	3	22	1
1	1	1	5.4	2	27	0
1	1	1	5	3	21	0
1	1	1	5.1	3	20	1
1	1	1	4.7	4	26	1
1	1	1	4.5	4	21	0
1	1	1	5.2	2	25	1
1	1	1	4.9	3	26	0
1	1	1	4.8	3	24	0
1	1	1	4.7	3	25	1
1	1	1	5.3	2	21	0
1	1	1	5.2	2	25	1
1	1	1	4.9	3	27	1
1	1	1	4.6	4	24	1
1	1	1	5.2	2	25	1
1	1	1	4.9	4	22	0
1	1	1	4.7	4	28	1
1	1	1	4.6	5	22	1
1	1	1	5.2	3	23	0
1	1	1	5.1	2	21	1
2	1	0	3.9	4	21	0
2	1	0	4.2	3	22	1
2	1	0	3.5	5	23	0
2	1	0	4.1	4	18	0
2	1	0	4	4	26	1
2	1	0	3.2	5	23	1
2	1	0	3.9	4	20	0
2	1	0	4.3	3	23	0
2	1	0	3.1	5	21	1
2	1	0	2.8	6	22	0
2	1	0	4.3	4	19	0
2	1	0	4.3	3	27	0
2	1	0	4.2	4	24	1
2	1	0	3.4	5	21	0
2	1	0	4.1	4	25	1
2	1	0	3.6	6	25	0
2	1	0	3.8	5	20	0
2	1	0	4.2	4	32	0
2	1	0	3.2	5	20	0
2	1	0	3	5	19	1
2	1	0	2.9	6	32	0
2	1	0	3.7	5	20	1
2	1	0	4.3	3	24	0
2	1	0	4	4	25	1
2	1	0	3.6	5	22	0
2	1	0	3.8	4	22	1
2	1	0	4.2	4	20	0
2	1	0	4.3	3	21	1
2	1	0	3.9	5	24	0
2	1	0	2.8	5	24	0
2	1	0	4.3	4	22	0
2	1	0	4.2	4	20	0
2	1	0	3.8	4	23	0
2	1	0	3.4	5	24	1
2	1	0	3.6	5	22	0
2	1	0	3.1	6	18	1
2	1	0	2.8	6	25	0
2	1	0	4.3	3	18	1
2	1	0	3.5	5	24	0
2	1	0	3.4	5	22	1
2	1	0	3	5	20	0
2	1	0	4.2	4	21	0
2	1	0	3.5	4	32	0
2	1	0	4.1	4	28	1
3	0	1	5.6	6	20	0
3	0	1	4.5	4	27	1
3	0	1	4.6	5	25	1
3	0	1	4.8	5	22	0
3	0	1	4.4	4	20	0
3	0	1	5.2	5	22	0
3	0	1	5.4	5	20	1
3	0	1	5.6	6	21	1
3	0	1	4.7	4	22	0
3	0	1	4.9	5	18	1
3	0	1	5	5	20	0
3	0	1	5.1	5	19	1
3	0	1	4.7	4	20	0
3	0	1	5.3	5	21	0
3	0	1	5.6	6	21	1
3	0	1	4.4	4	20	0
3	0	1	4.8	4	27	1
3	0	1	4.9	5	24	0
3	0	1	5.1	5	22	0
3	0	1	4.7	5	25	1
3	0	1	4.5	4	22	0
3	0	1	4.9	5	26	1
3	0	1	5.2	5	21	1
3	0	1	4.8	5	20	1
3	0	1	4.9	5	21	0
3	0	1	5.2	5	20	1
3	0	1	4.8	4	24	0
3	0	1	4.5	4	21	1
3	0	1	4.8	4	23	1
3	0	1	5.2	5	25	1
3	0	1	5.4	5	22	0
3	0	1	5	5	29	1
3	0	1	4.5	4	21	0
3	0	1	4.9	5	21	1
3	0	1	4.9	5	22	1
3	0	1	4.5	4	23	1
3	0	1	4.7	5	25	0
3	0	1	5.2	5	22	0
3	0	1	4.6	4	20	1
3	0	1	5.1	5	22	1
3	0	1	4.9	5	21	0
3	0	1	4.7	4	20	0
3	0	1	5.3	5	26	1
3	0	1	5.4	5	24	0
3	0	1	4.8	4	21	1
4	0	0	4.3	5	20	0
4	0	0	3.3	3	21	1
4	0	0	4.2	4	25	0
4	0	0	4	4	21	1
4	0	0	3.2	3	22	0
4	0	0	3.9	4	25	1
4	0	0	2.5	2	23	1
4	0	0	4.3	5	21	0
4	0	0	4	4	24	1
4	0	0	3.8	4	23	0
4	0	0	3.4	3	22	1
4	0	0	4.2	4	29	1
4	0	0	3.7	4	24	0
4	0	0	3.5	3	25	1
4	0	0	4.2	5	20	0
4	0	0	3.6	4	22	1
4	0	0	4.2	5	25	1
4	0	0	3.8	4	20	0
4	0	0	3.7	4	31	1
4	0	0	4.2	5	23	1
4	0	0	3.6	4	22	1
4	0	0	3.5	4	26	0
4	0	0	3.2	3	20	1
4	0	0	3.9	4	22	0
4	0	0	4.1	4	24	0
4	0	0	4	4	22	1
4	0	0	2.9	2	23	1
4	0	0	4.3	5	20	0
4	0	0	3.2	3	26	1
4	0	0	4	4	22	0
4	0	0	3.6	4	21	1
4	0	0	3.5	3	25	1
4	0	0	3.6	4	23	0
4	0	0	3.2	3	24	0
4	0	0	3.4	3	27	0
4	0	0	3.7	4	22	1
4	0	0	3.6	4	25	1
4	0	0	3.2	3	18	0
4	0	0	3.8	4	22	0
4	0	0	3.9	4	23	1
4	0	0	3.4	3	24	0
4	0	0	3.6	4	22	1
4	0	0	3.1	3	19	0
4	0	0	3.7	4	26	0
4	0	0	4.2	5	27	1
4	0	0	4	4	22	0
4	0	0	4.3	5	20	1
4	0	0	2.9	3	23	1
