# Supplementary material for: The influence of androgynous streamers on consumers’ product preferences
Source: Front Psychol. 2022 Dec 1;13:1029503. doi: 10.3389/fpsyg.2022.1029503 (PMC9752884; doi:10.3389/fpsyg.2022.1029503)
Supplement: Supplementary file 4 [file Table_3.XLS]

## Sheet: study 2b
group	stemer	frame	frame1	desire	age	gender
1	1	1	4.5	4	20	0
1	1	1	5.3	3	22	0
1	1	1	5.1	3	24	1
1	1	1	4.9	3	22	0
1	1	1	4.6	4	24	1
1	1	1	5.4	3	22	1
1	1	1	4.8	3	21	1
1	1	1	4.7	4	20	0
1	1	1	5.3	3	22	1
1	1	1	4.9	3	20	0
1	1	1	4.7	4	26	1
1	1	1	5.2	3	19	1
1	1	1	4.5	4	20	1
1	1	1	5.3	3	20	1
1	1	1	4.8	4	28	0
1	1	1	5.1	3	22	1
1	1	1	5.6	2	21	0
1	1	1	4.5	5	21	0
1	1	1	4.8	4	20	1
1	1	1	5.3	3	24	0
1	1	1	4.7	4	23	0
1	1	1	4.9	3	23	1
1	1	1	5.3	3	22	0
1	1	1	4.9	4	19	1
1	1	1	5.5	3	19	0
1	1	1	5.2	3	25	0
1	1	1	4.8	4	20	1
1	1	1	5.7	3	23	1
1	1	1	4.5	5	24	1
1	1	1	5.3	3	22	0
1	1	1	4.9	4	21	1
1	1	1	5	3	20	0
1	1	1	4.9	4	22	1
1	1	1	5.2	3	21	1
1	1	1	4.8	4	20	1
1	1	1	5.2	3	22	0
1	1	1	5.4	2	24	1
1	1	1	5.1	3	22	0
1	1	1	4.9	3	21	0
1	1	1	4.6	4	20	1
1	1	1	4.7	4	20	1
1	1	1	4.6	4	19	1
1	1	1	5.1	3	18	0
1	1	1	4.6	4	25	1
2	1	0	4	4	23	0
2	1	0	3.7	4	21	1
2	1	0	4.3	6	20	0
2	1	0	4.2	6	20	1
2	1	0	4	4	24	0
2	1	0	3.5	3	18	1
2	1	0	3.8	4	23	1
2	1	0	4.3	6	24	0
2	1	0	4.1	4	19	1
2	1	0	3.6	3	26	1
2	1	0	3.9	4	19	0
2	1	0	4.1	4	23	1
2	1	0	3.8	4	25	0
2	1	0	4.3	6	22	1
2	1	0	4.1	4	18	0
2	1	0	3.6	3	25	1
2	1	0	3.5	3	27	0
2	1	0	4.3	6	22	0
2	1	0	4.1	4	25	1
2	1	0	3.5	3	23	1
2	1	0	3.7	4	21	1
2	1	0	4	4	21	0
2	1	0	3.8	4	22	1
2	1	0	3.7	4	25	0
2	1	0	4.4	6	28	1
2	1	0	4.4	6	23	0
2	1	0	4.2	5	20	1
2	1	0	3.9	4	20	1
2	1	0	4.4	6	21	0
2	1	0	3.4	3	20	1
2	1	0	4.1	4	20	0
2	1	0	4	4	21	1
2	1	0	3.9	4	24	1
2	1	0	3.6	3	22	0
2	1	0	3.3	3	24	1
2	1	0	3.7	4	23	1
2	1	0	3.8	4	26	0
2	1	0	4.2	6	23	1
2	1	0	4	4	20	1
2	1	0	3.7	4	20	0
2	1	0	3.4	3	21	1
2	1	0	3.6	4	24	1
2	1	0	3.4	3	22	1
2	1	0	4.3	6	25	1
2	1	0	4.1	4	21	0
2	1	0	4.4	6	23	1
2	1	0	3.9	4	21	0
3	0	1	5.3	5	23	0
3	0	1	4.8	4	22	0
3	0	1	4.5	4	21	0
3	0	1	5.2	5	20	1
3	0	1	4.7	4	24	1
3	0	1	4.5	4	21	1
3	0	1	4.9	4	21	1
3	0	1	5	5	25	0
3	0	1	5.1	5	22	0
3	0	1	5.1	5	24	1
3	0	1	5.6	6	23	0
3	0	1	4.8	4	20	1
3	0	1	4.7	4	20	0
3	0	1	5.3	5	25	1
3	0	1	4.6	4	21	0
3	0	1	4.8	4	23	1
3	0	1	4.5	4	23	0
3	0	1	5.3	5	21	1
3	0	1	5.2	5	24	1
3	0	1	5.3	5	20	1
3	0	1	4.6	4	21	0
3	0	1	5.6	6	22	0
3	0	1	4.5	4	24	0
3	0	1	4.9	4	22	0
3	0	1	5.4	5	23	1
3	0	1	5	4	24	1
3	0	1	5.1	5	21	1
3	0	1	4.7	4	25	1
3	0	1	4.5	4	21	0
3	0	1	5.3	5	23	1
3	0	1	5.2	5	22	0
3	0	1	4.7	4	22	1
3	0	1	5.7	6	23	1
3	0	1	4.8	4	21	0
3	0	1	5.3	5	25	1
3	0	1	4.9	5	22	1
3	0	1	5.1	5	23	0
3	0	1	5.2	5	24	0
3	0	1	4.7	4	22	1
3	0	1	5.3	5	24	0
3	0	1	4.8	4	25	1
3	0	1	5.4	5	21	1
3	0	1	4.7	4	24	0
3	0	1	5.2	5	23	0
3	0	1	4.9	4	21	1
3	0	1	4.7	4	22	1
4	0	0	4.1	4	27	0
4	0	0	3.3	3	25	0
4	0	0	3.8	3	27	1
4	0	0	3.7	3	24	1
4	0	0	4.2	4	28	0
4	0	0	4.4	4	21	1
4	0	0	3.8	3	24	0
4	0	0	3.1	3	20	0
4	0	0	3.8	4	24	0
4	0	0	3.7	3	19	0
4	0	0	4.2	4	22	0
4	0	0	4.2	4	21	1
4	0	0	4	4	22	0
4	0	0	3.8	3	22	1
4	0	0	3.9	4	19	1
4	0	0	3.4	3	22	0
4	0	0	3	3	21	1
4	0	0	3.4	3	27	1
4	0	0	4.2	4	20	1
4	0	0	3.9	4	23	0
4	0	0	3.6	3	22	1
4	0	0	4.1	4	23	1
4	0	0	4.4	5	21	1
4	0	0	3.3	3	20	0
4	0	0	4.2	4	24	1
4	0	0	3.7	3	26	1
4	0	0	4.1	4	21	1
4	0	0	3.8	3	19	0
4	0	0	4.3	5	19	1
4	0	0	4	4	20	0
4	0	0	3.6	3	21	0
4	0	0	4.4	5	22	0
4	0	0	4.2	4	18	1
4	0	0	4.1	4	23	1
4	0	0	3.9	4	21	1
4	0	0	3.4	3	23	0
4	0	0	4.2	4	24	0
4	0	0	3.3	3	18	1
4	0	0	3.8	4	18	0
4	0	0	3.7	3	20	1
4	0	0	4	4	20	1
4	0	0	3.6	3	22	1
4	0	0	3.5	3	25	0
4	0	0	4.3	4	20	1
4	0	0	3.8	3	21	0
